# Supplementary material for: Recent Progress in the Development of Advanced Functionalized Electrodes for Oxygen Evolution Reaction: An Overview
Source: Materials (Basel). 2021 Aug 6;14(16):4420. doi: 10.3390/ma14164420 (PMC8400293; doi:10.3390/ma14164420)
Supplement: Supplementary file 1 [file materials-14-04420-s001.zip]

Archive with 1 entries (1 files):
- materials-1299801-supplementary.pdf
